# Supplementary material for: Assessment of periodontitis vaccine using three different bacterial outer membrane vesicles in canine model
Source: mSphere. 2025 Mar 18;10(4):e01033-24. doi: 10.1128/msphere.01033-24 (PMC12039265; doi:10.1128/msphere.01033-24)
Supplement: Table S1 — Primers and fluorescent probes. [file msphere.01033-24-s0002.xlsx]

## Sheet: Table S1
Table S1. Primers and fluorescent probes used in this study
Names	Bacteria	Targets	Sequences (5' to 3')	References
Universal-F	Pan-bacteria	16S rRNA	TCCTACGGGAGGCAGCAGT	(1)
Universal-R	Pan-bacteria	16S rRNA	GGACTACCAGGGTATCTAATCCTGTT	(1)
Universal-probe	Pan-bacteria	16S rRNA	(6FAM)-CGTATTACCGCGGCTGCTGGCAC-(TAMRA)	(1)
Pg1198-F	P. gingivalis and others*	16S rRNA	TACCCATCGTCGCCTTGGT	(2)
Pg1323-R	P. gingivalis and others*	16S rRNA	CGGACTAAAACCGCATACACTTG	(2)
Pg1238T	P. gingivalis and others*	16S rRNA	(6FAM)-GCTAATGGGACGCATGCCTATCTTACAGCT-(TAMRA)	(2)
Tf-F	T. forsythia	16S rRNA	TGAAAGTTTGTCGCTTAACGATAAAA	(3)
Tf-R	T. forsythia	16S rRNA	TCGTGCTTCAGTGTCAGTTATACCT	(3)
Tf-Probe	T. forsythia	16S rRNA	(6FAM)-AGATGAAGTAGGCGGAATGCGTGGTGTA-(TAMRA)	(3)
Td-F	T. denticola	16S rRNA	CCGAATGTGCTCATTTACATAAAGGT	(4)
Td-R	T. denticola	16S rRNA	GATACCCATCGTTGCCTTGGT	(4)
Td-probe	T. denticola	16S rRNA	(6FAM)-ATGGGCCCGCGTCCCATTAGC-(TAMRA)	(4)
Fn619F	F. nucleatum	23S rRNA	CGCAGAAGGTGAAAGTCCTGTAT	(2)
Fn719R	F. nucleatum	23S rRNA	TGGTCCTCACTGATTCACACAGA	(2)
Fn663T	F. nucleatum	23S rRNA	(6FAM)-ACTTTGCTCCCAAGTAACATGGAACACGAG-(TAMRA)	(2)
Pg-kgp-F	P. gingivalis*	kgp	CTGATAACACCGGCATTGGA	This study
Pg-kgp-R	P. gingivalis*	kgp	ACAAAGCATTCGTGAAGTTGGA	This study
Pg-kgp-probe	P. gingivalis*	kgp	(6FAM)-GTTGACTTTCTGGGTATG-(BHQ1)	This study
Pgul-F	P. gulae*	16S-23S rRNA intergenic region	CCGAGGCAGTCTTCGTTATCT	This study
Pgul-R	P. gulae*	16S-23S rRNA intergenic region	CGCCACATCGTTTCTTTTATCCT	This study
Pgul-probe	P. gulae*	16S-23S rRNA intergenic region	(HEX)-TCTTAACTCCCGCC-(BHQ1)	This study
*A set of primers and probe targeting Pg16S rRNA was found to cross-react with the genome of Pgul as well as Pg. Therefore, a new duplex real-time PCR system that simultanously detected Pg and Pgul without cross-reaction was constructed in the present study, in which kgp and 16S-23S rRNA intergenic region were target for Pg and Pgul.
(1) Nadkarni MA et al. Determination of bacterial load by real-time PCR using a broad-range (universal) probe and primers set. Microbiology 2002;148:257-66.
(2) Yoshida A et al. Development of a 5' fluorogenic nuclease-based real-time PCR assay for quantitative detection of Actinobacillus actinomycetemcomitans and Porphyromonas gingivalis. J Clin Microbiol 2003;41:863-6.
(3) Tada A et al. Quantification of periodontopathic bacteria in saliva using the invader assay. Jpn J Infect Dis 2012;65:415-23.
(4) Kuboniwa M et al. Quantitative detection of periodontal pathogens using real-time polymerase chain reaction with TaqMan probes. Oral Microbiol Immunol 2004;19:168-76.
