# Supplementary material for: Assessment of periodontitis vaccine using three different bacterial outer membrane vesicles in canine model
Source: mSphere. 2025 Mar 18;10(4):e01033-24. doi: 10.1128/msphere.01033-24 (PMC12039265; doi:10.1128/msphere.01033-24)
Supplement: Table S2 — Identified OTUs increased in the groups of saline and OMVs. [file msphere.01033-24-s0003.xlsx]

## Sheet: Sheet1
Table S2. List of identified OTUs increased in the groups of Saline (Green) and OMVs (Red)
	domain	phylum	class	order	family	genus	species
1	Bacteria	Proteobacteria	Gammaproteobacteria	Burkholderiales	Rhodocyclaceae	NI	NI
2	Bacteria	Proteobacteria	Gammaproteobacteria	Burkholderiales	Rhodocyclaceae	Propionivibrio	NI
3	Bacteria	Proteobacteria	Gammaproteobacteria	Burkholderiales	Rhodocyclaceae	Propionivibrio	Propioni~1
4	Bacteria	Actinobacteriota	Coriobacteriia	Coriobacteriales	Eggerthellaceae	Slackia	＿
5	Bacteria	Actinobacteriota	Coriobacteriia	Coriobacteriales	Eggerthellaceae	Slackia	NI
6	Bacteria	Firmicutes	Bacilli	Erysipelotrichales	Erysipelotrichaceae	uncultured	uncultured_bacterium
7	Bacteria	Fusobacteriota	Fusobacteriia	Fusobacteriales	Fusobacteriaceae	Fusobacterium	gut_metagenome
8	Bacteria	Actinobacteriota	Coriobacteriia	Coriobacteriales	Eggerthellaceae	NI	NI
9	Bacteria	Firmicutes	Clostridia	Peptostreptococcales_Tissierellales	Anaerovoracaceae	Eubacterium＿bra~1	NI
10	Bacteria	Firmicutes	Bacilli	Erysipelotrichales	Erysipelotrichaceae	NI	NI
11	Bacteria	Firmicutes	Bacilli	Erysipelotrichales	Erysipelatoclostridiaceae	Erysipelatoclostridium	C~1
12	Bacteria	Firmicutes	Clostridia	Peptostreptococcales_Tissierellales	Anaerovoracaceae	Eubacterium＿bra~2	NI
13	Bacteria	Bacteroidota	Bacteroidia	Bacteroidales	Bacteroidaceae	Bacteroides	Bacteroides_coprocola
14	Bacteria	Firmicutes	Clostridia	Lachnospirales	Lachnospiraceae	NI	＿*
15	Bacteria	Bacteroidota	Bacteroidia	Bacteroidales	Tannerellaceae	Parabacteroides	NI
16	Bacteria	Firmicutes	Clostridia	Lachnospirales	Lachnospiraceae	＿*	＿*
17	Bacteria	Firmicutes	Bacilli	Erysipelotrichales	Erysipelotrichaceae	Solobacterium	NI
18	Bacteria	Firmicutes	Bacilli	Lactobacillales	Enterococcaceae	NI	NI
19	Bacteria	Firmicutes	Bacilli	Lactobacillales	Enterococcaceae	Enterococcus	NI
20	Bacteria	Firmicutes	Bacilli	Erysipelotrichales	Erysipelatoclostridiaceae	Erysipelatoclostridium	NI
21	Bacteria	Firmicutes	Clostridia	Lachnospirales	Lachnospiraceae	Ruminococcus__gnavus_group	＿*
22	Bacteria	Firmicutes	Clostridia	Lachnospirales	Lachnospiraceae	Ruminococcus__gnavus_group	NI
23	Bacteria	Firmicutes	Clostridia	Oscillospirales	Ruminococcaceae	Faecalibacterium	＿*
24	Bacteria	Firmicutes	Clostridia	Oscillospirales	Ruminococcaceae	Faecalibacterium	NI
25	Bacteria	Bacteroidota	Bacteroidia	Bacteroidales	Muribaculaceae	NI	NI
26	Bacteria	Bacteroidota	Bacteroidia	Bacteroidales	Muribaculaceae	Muribaculaceae	＿*
27	Bacteria	Bacteroidota	Bacteroidia	Bacteroidales	Muribaculaceae	Muribaculaceae	NI
28	Bacteria	Firmicutes	Clostridia	Oscillospirales	NI	NI	NI
29	Bacteria	Firmicutes	Clostridia	Oscillospirales	Ruminococcaceae	NI	NI
30	Bacteria	Firmicutes	Clostridia	Lachnospirales	Lachnospiraceae	Blautia	NI
31	Bacteria	Firmicutes	Clostridia	Lachnospirales	Lachnospiraceae	Blautia	＿*
32	Bacteria	Firmicutes	Bacilli	Erysipelotrichales	Erysipelotrichaceae	Allobaculum	NI
33	Bacteria	Firmicutes	Bacilli	Erysipelotrichales	Erysipelotrichaceae	Allobaculum	uncultured_bacterium
34	Bacteria	Firmicutes	Bacilli	Erysipelotrichales	Erysipelatoclostridiaceae	NI	NI
35	Bacteria	Firmicutes	Bacilli	Erysipelotrichales	NI	NI	NI
36	Bacteria	Actinobacteriota	Actinobacteria	Bifidobacteriales	Bifidobacteriaceae	Bifidobacterium	NI
37	Bacteria	Actinobacteriota	Actinobacteria	Bifidobacteriales	NI	NI	NI
38	Bacteria	Actinobacteriota	Actinobacteria	Bifidobacteriales	Bifidobacteriaceae	NI	NI
*	"_" denotes a taxonomic unit that has been identified, but is still unnamed.
*	NI: Not identified
